# Supplementary material for: Assessing access to cardiologists and endocrinologists in the Texas ACA market
Source: Health Aff Sch. 2026 Mar 21;4(4):qxag068. doi: 10.1093/haschl/qxag068 (PMC13044914; doi:10.1093/haschl/qxag068)
Supplement: qxag068_Supplementary_Data [file qxag068_supplementary_data.zip]

Archive with 4 entries (4 files):
- Appendix 3.docx
- coi_disclosure sfh.docx
- coi_disclosure wx.docx
- coi_disclosure yl.docx
